# Supplementary material for: Imperatorin Restores Chemosensitivity of Multidrug-Resistant Cancer Cells by Antagonizing ABCG2-Mediated Drug Transport
Source: Pharmaceuticals (Basel). 2023 Nov 12;16(11):1595. doi: 10.3390/ph16111595 (PMC10674403; doi:10.3390/ph16111595)
Supplement: Supplementary file 1 [file pharmaceuticals-16-01595-s001.zip]

Archive with 1 entries (1 files):
- pharmaceuticals-2669400-supplementary.pdf
